# Supplementary material for: Spatial Distribution of K13-Positive Airway Epithelial Cells in Idiopathic Pulmonary Fibrosis
Source: Biomedicines. 2026 Mar 23;14(3):728. doi: 10.3390/biomedicines14030728 (PMC13024621; doi:10.3390/biomedicines14030728)
Supplement: Supplementary file 1 [file biomedicines-14-00728-s001.zip]

Archive with 1 entries (1 files):
- Supplementary information-260311.pdf
